# Supplementary material for: An All-Organic Flexible Visible Light Communication System
Source: Sensors (Basel). 2018 Sep 12;18(9):3045. doi: 10.3390/s18093045 (PMC6165323; doi:10.3390/s18093045)
Supplement: Supplementary file 1 [file sensors-18-03045-s001.zip]

Archive with 2 entries (2 files):
- AllOrganicVLCv2.mp4
- sensors-341564.pdf
